# Supplementary material for: Competition for the conserved branch point sequence influences physiological outcomes in pre-mRNA splicing
Source: eLife. 2026 Mar 20;13:RP103167. doi: 10.7554/eLife.103167 (PMC13004596; doi:10.7554/eLife.103167)
Supplement: Figure 2—source data 2. [file elife-103167-fig2-data2.zip]

Archive with 7 entries (6 files):
- Fig2/
- Fig2/1_18_23_HEKsiRNAsf1wb.png
- __MACOSX/Fig2/._1_18_23_HEKsiRNAsf1wb.png
- Fig2/hek_wt_ko.tif
- Fig2/.DS_Store
- __MACOSX/Fig2/._.DS_Store
- Fig2/3_12_24_c2c12_siNT_siQKI_siSF1_qki_tubulin_sf1.tif
