# Supplementary material for: Competition for the conserved branch point sequence influences physiological outcomes in pre-mRNA splicing
Source: eLife. 2026 Mar 20;13:RP103167. doi: 10.7554/eLife.103167 (PMC13004596; doi:10.7554/eLife.103167)
Supplement: Figure 2—figure supplement 1—source data 2. [file elife-103167-fig2-figsupp1-data2.zip]

Archive with 5 entries (4 files):
- SupplFigS2/
- SupplFigS2/hek_qki_sf1_overexpression.pdf
- __MACOSX/SupplFigS2/._hek_qki_sf1_overexpression.pdf
- SupplFigS2/2_10_23_hek_wt_mt_sf1.tif
- __MACOSX/SupplFigS2/._2_10_23_hek_wt_mt_sf1.tif
