# Supplementary material for: Competition for the conserved branch point sequence influences physiological outcomes in pre-mRNA splicing
Source: eLife. 2026 Mar 20;13:RP103167. doi: 10.7554/eLife.103167 (PMC13004596; doi:10.7554/eLife.103167)
Supplement: Figure 3—source data 2. [file elife-103167-fig3-data2.zip]

Archive with 7 entries (6 files):
- Fig3/
- Fig3/112922_DUP-RAI14-SubMTs_C2C12_BioAnalyzer.pdf
- __MACOSX/Fig3/._112922_DUP-RAI14-SubMTs_C2C12_BioAnalyzer.pdf
- Fig3/4_28_23_C2C12_RAI14halfsite_BioAnalyzer.pdf
- __MACOSX/Fig3/._4_28_23_C2C12_RAI14halfsite_BioAnalyzer.pdf
- Fig3/112922_DUP-RAI14-DelMTs_C2C12_BioAnalyzer.pdf
- __MACOSX/Fig3/._112922_DUP-RAI14-DelMTs_C2C12_BioAnalyzer.pdf
