# Supplementary material for: Competition for the conserved branch point sequence influences physiological outcomes in pre-mRNA splicing
Source: eLife. 2026 Mar 20;13:RP103167. doi: 10.7554/eLife.103167 (PMC13004596; doi:10.7554/eLife.103167)
Supplement: Figure 3—figure supplement 1—source data 2. [file elife-103167-fig3-figsupp1-data2.zip]

Archive with 3 entries (2 files):
- SupplFigS3/
- SupplFigS3/MGBlabuser 2024-04-29_13h36m40s_rai14_RT_noRTtest2.scn
- SupplFigS3/MGBlabuser 2024-04-29_13h36m40s_rai14_RT_noRTtest.scn
