# Supplementary material for: Competition for the conserved branch point sequence influences physiological outcomes in pre-mRNA splicing
Source: eLife. 2026 Mar 20;13:RP103167. doi: 10.7554/eLife.103167 (PMC13004596; doi:10.7554/eLife.103167)
Supplement: Figure 4—source data 2. [file elife-103167-fig4-data2.zip]

Archive with 9 entries (8 files):
- Fig4/
- Fig4/4_25_24_tobra_noatp_7.5_15_30min_SF1_qki.tif
- Fig4/040524-Rai14-RAC-withATP_WB-Sf1-Qki-elution_color.tif
- Fig4/4_26_24_tobra_noatp_7.5_15_30min_SF1_qki_htatsf1.tif
- Fig4/042524-Rai14-RAC-noATP_WB-Sf1-Tatsf1-flowthrough_grayscale.tif
- Fig4/040524-Rai14-RAC-withATP_WB-Sf1-elution_grayscale.tif
- Fig4/042624-Rai14-RAC-noATP_WB-Qki-elution_grayscale.tif
- Fig4/040524-Rai14-RAC-withATP_WB-Qki-elution_grayscale.tif
- Fig4/042524-Rai14-RAC-noATP_WB-Sf1i-elution_grayscale.tif
