# Supplementary material for: Competition for the conserved branch point sequence influences physiological outcomes in pre-mRNA splicing
Source: eLife. 2026 Mar 20;13:RP103167. doi: 10.7554/eLife.103167 (PMC13004596; doi:10.7554/eLife.103167)
Supplement: Figure 5—source data 2. [file elife-103167-fig5-data2.zip]

Archive with 9 entries (8 files):
- Fig5/
- Fig5/GCM2236_3_26_24_yeast4h_sus1(bad)_YDL012C.pdf
- __MACOSX/Fig5/._GCM2236_3_26_24_yeast4h_sus1(bad)_YDL012C.pdf
- Fig5/2100 expert_DNA 1000_DE13804763_2024-03-28_13-17-54_3_28_24_SUS1.pdf
- __MACOSX/Fig5/._2100 expert_DNA 1000_DE13804763_2024-03-28_13-17-54_3_28_24_SUS1.pdf
- Fig5/.DS_Store
- __MACOSX/Fig5/._.DS_Store
- Fig5/GCM2236_3_27_24_yeast4h_got1_mrk1.pdf
- __MACOSX/Fig5/._GCM2236_3_27_24_yeast4h_got1_mrk1.pdf
