# Supplementary material for: Competition for the conserved branch point sequence influences physiological outcomes in pre-mRNA splicing
Source: eLife. 2026 Mar 20;13:RP103167. doi: 10.7554/eLife.103167 (PMC13004596; doi:10.7554/eLife.103167)
Supplement: Figure 5—figure supplement 1—source data 2. [file elife-103167-fig5-figsupp1-data2.zip]

Archive with 19 entries (18 files):
- SupplFigS5/
- SupplFigS5/2023-12-19_VPS29_362.tif
- __MACOSX/SupplFigS5/._2023-12-19_VPS29_362.tif
- SupplFigS5/2023-12-19_RPL7Bintron1_203_POP8_341_YOS1_160.tif
- __MACOSX/SupplFigS5/._2023-12-19_RPL7Bintron1_203_POP8_341_YOS1_160.tif
- SupplFigS5/2023-12-22_1SUS1_100_RPS25A_362.tif
- __MACOSX/SupplFigS5/._2023-12-22_1SUS1_100_RPS25A_362.tif
- SupplFigS5/2023-12-15_RPL17B_490_RPL30_430_RPL28_522.tif
- __MACOSX/SupplFigS5/._2023-12-15_RPL17B_490_RPL30_430_RPL28_522.tif
- SupplFigS5/2024-01-02__OM14_359_hac1_244.tif
- __MACOSX/SupplFigS5/._2024-01-02__OM14_359_hac1_244.tif
- SupplFigS5/2023-12-18_GOT1_236_RPL7Bintron1_203_DB639731_135.tif
- __MACOSX/SupplFigS5/._2023-12-18_GOT1_236_RPL7Bintron1_203_DB639731_135.tif
- SupplFigS5/2023-12-19_TMA20_443_vps29_362.tif
- __MACOSX/SupplFigS5/._2023-12-19_TMA20_443_vps29_362.tif
- SupplFigS5/2023-12-22_sus1_100_RPL17B_374(differentprimerset).tif
- __MACOSX/SupplFigS5/._2023-12-22_sus1_100_RPL17B_374(differentprimerset).tif
- SupplFigS5/2023-12-19_YOS1_160_YPR170W_179.tif
- __MACOSX/SupplFigS5/._2023-12-19_YOS1_160_YPR170W_179.tif
